# Supplementary material for: Immunogenetic Profile Associated with Patients Living with HIV-1 and Epstein–Barr Virus (EBV) in the Brazilian Amazon Region
Source: Viruses. 2024 Jun 24;16(7):1012. doi: 10.3390/v16071012 (PMC11281405; doi:10.3390/v16071012)
Supplement: Supplementary file 1 [file viruses-16-01012-s001.zip]

Archive with 1 entries (1 files):
- viruses-3024448-supplementary.pdf
